# Supplementary material for: Chemical Composition of the Moss Polytrichum Commune: A Focus on Structural Biopolymers
Source: Plants (Basel). 2026 Jul 13;15(14):2154. doi: 10.3390/plants15142154 (PMC13414829; doi:10.3390/plants15142154)
Supplement: Supplementary file 1 [file plants-15-02154-s001.zip]

Archive with 1 entries (1 files):
- plants-4396022-supplementary.pdf
